# Supplementary material for: SMART: On-Site Rapid Detection of Nucleic Acid from Plants, Animals, and Microorganisms in under 25 Minutes
Source: Biosensors (Basel). 2023 Jan 3;13(1):82. doi: 10.3390/bios13010082 (PMC9855345; doi:10.3390/bios13010082)
Supplement: Supplementary file 1 [file biosensors-13-00082-s001.zip]

Archive with 1 entries (1 files):
- biosensors-2108758-supplementary.pdf
